# Supplementary material for: Antibiotic Exposure of Critically Ill Children at a Tertiary Care Paediatric Intensive Care Unit in Switzerland
Source: Children (Basel). 2024 Jun 15;11(6):731. doi: 10.3390/children11060731 (PMC11201616; doi:10.3390/children11060731)
Supplement: Supplementary file 1 [file children-11-00731-s001.zip]

Archive with 1 entries (1 files):
- children-3022710-supplementary.pdf
